# Supplementary material for: Chalcones as a Versatile Antiviral Scaffold: Molecular Targets, ADMET Profiles, and Translational Challenges
Source: Viruses. 2026 Jul 22;18(7):806. doi: 10.3390/v18070806 (PMC13431542; doi:10.3390/v18070806)
Supplement: Supplementary file 1 [file viruses-18-00806-s001.zip]

Archive with 1 entries (1 files):
- viruses-4392985-supplementary.pdf
